# Supplementary material for: Electrophysiological and Imaging Biomarkers to Evaluate Exercise Training in Patients with Neuromuscular Disease: A Systematic Review
Source: J Clin Med. 2023 Oct 29;12(21):6834. doi: 10.3390/jcm12216834 (PMC10647337; doi:10.3390/jcm12216834)
Supplement: Supplementary file 1 [file jcm-12-06834-s001.zip]

Archive with 1 entries (1 files):
- jcm-2649528-supplementary.pdf
